# Supplementary material for: Interim results from an ongoing, open-label, single-arm trial of odevixibat in progressive familial intrahepatic cholestasis
Source: JHEP Rep. 2023 Apr 29;5(8):100782. doi: 10.1016/j.jhepr.2023.100782 (PMC10338319; doi:10.1016/j.jhepr.2023.100782)
Supplement: Multimedia component 4 [file mmc4.zip]

Archive with 4 entries (3 files):
- Clinical Trial/
- Clinical Trial/a4250-008-protocol-amendment-5_redaction applied_Redacted.pdf
- Clinical Trial/A4250_008_SAP_Final v1.2_Redacted.pdf
- Clinical Trial/CONSORT 2010 Checklist_for Resubmission.pdf
